# Supplementary material for: Polysaccharide- and β-Cyclodextrin-Based Chiral Selectors for Enantiomer Resolution: Recent Developments and Applications
Source: Molecules. 2021 Jul 16;26(14):4322. doi: 10.3390/molecules26144322 (PMC8307936; doi:10.3390/molecules26144322)
Supplement: Supplementary file 1 [file molecules-26-04322-s001.zip]

Archive with 1 entries (1 files):
- molecules-1280332-supplementary.pdf
